# Supplementary material for: Evidence-Based Clinical Recommendations for the Appropriate Use of Diagnostic Tests in Pediatric Allergology: Focus on Asthma, Rhinoconjunctivitis, and Keratoconjunctivitis Vernal
Source: J Clin Med. 2026 Jun 22;15(12):4848. doi: 10.3390/jcm15124848 (PMC13302709; doi:10.3390/jcm15124848)
Supplement: Supplementary file 1 [file jcm-15-04848-s001.zip]

Archive with 1 entries (1 files):
- jcm-4254364-supplementary.pdf
